# Supplementary material for: Fragments of peer review: A quantitative analysis of the literature (1969-2015)
Source: PLoS One. 2018 Feb 21;13(2):e0193148. doi: 10.1371/journal.pone.0193148 (PMC5821355; doi:10.1371/journal.pone.0193148)
Supplement: S1 File — (R) [file pone.0193148.s002.r]

################################################################################################
# Fragments of peer review: A quantitative analysis of the literature (1969-2015)
# Author: Francisco Grimaldo
################################################################################################


### Clean-up
rm(list = ls(all = TRUE))


### Load libraries
library(stringr)


### Load data
# Scopus Sample 1: (TITLE("peer review") OR AUTHKEY("peer review")) AND PUBYEAR < 2016
# Scopus Sample 2: (TITLE("peer review") OR AUTHKEY("peer review")) AND 
#                  (DOCTYPE("ar") OR DOCTYPE ("ip") OR DOCTYPE ("bk") OR DOCTYPE ("ch") OR DOCTYPE ("cp")) AND 
#                  PUBYEAR < 2016
# Scopus Sample 3: (TITLE("peer review") OR AUTHKEY("peer review")) AND 
#                  (DOCTYPE("ar") OR DOCTYPE ("ip") OR DOCTYPE ("bk") OR DOCTYPE ("ch") OR DOCTYPE ("cp")) AND 
#                  PUBYEAR < 2016 AND NOT(SUBJAREA("MEDI")).
# PubMed Sample: 
# WoS Sample: 
workingDir <- "/home/fgrimaldo/papimovil/Investigacio/Articles/2017-PLoSONE/data/"
setwd(workingDir)
dataFileName <- "scopusSamples1and2.csv"
dataSamples1and2<-read.csv(file=dataFileName) 
dataFileName <- "scopusSample3.csv"
dataSample3<-read.csv(file=dataFileName) 
dataFileName <- "pubMedSample1.csv"
dataPubMed<-read.csv(file=dataFileName) 
dataFileName <- "wosSample1.csv"
dataWoS<-read.csv(file=dataFileName) 
dataFileName <- "scopusAllDocsEnglish.csv"
dataAllDocsEnglish<-read.csv(file=dataFileName) 
years <- as.character(1969:2015)


### Deduplication and NA deletion
duplicatedTitles <- names(which(table(dataSamples1and2$Title)>1))
duplicatedIds <- c()
for (title in duplicatedTitles) {
  duplicatedIds <- c(duplicatedIds, which(dataSamples1and2$Title==title)[-1])
}
duplicatedDOIs <- names(which(table(dataSamples1and2$DOI)>1))
for (doi in duplicatedDOIs) {
  if (str_length(doi) != 0) {
    duplicatedIds <- c(duplicatedIds, which(dataSamples1and2$DOI==doi)[-1])
  }
}
dataSamples1and2 <- dataSamples1and2[-duplicatedIds,]
duplicatedIds <- c()
almostDuplicatedTitles <- names(which(table(substr(as.character(dataSamples1and2$Title), 1, 100))>1))
for (titlePrefix in almostDuplicatedTitles) {
  duplicatedIds <- c(duplicatedIds, grep(str_replace_all(titlePrefix, "(\\W)", "\\\\\\1"), dataSamples1and2$Title)[-1])
}
dataSamples1and2 <- dataSamples1and2[-duplicatedIds,]
dataSamples1and2 <- dataSamples1and2[-which(is.na(dataSamples1and2$Year)),]
duplicatedTitles <- names(which(table(dataSample3$Title)>1))
duplicatedIds <- c()
for (title in duplicatedTitles) {
  duplicatedIds <- c(duplicatedIds, which(dataSample3$Title==title)[-1])
}
duplicatedDOIs <- names(which(table(dataSample3$DOI)>1))
for (doi in duplicatedDOIs) {
  if (str_length(doi) != 0) {
    duplicatedIds <- c(duplicatedIds, which(dataSample3$DOI==doi)[-1])
  }
}
dataSample3 <- dataSample3[-duplicatedIds,]
duplicatedIds <- c()
almostDuplicatedTitles <- names(which(table(substr(as.character(dataSample3$Title), 1, 100))>1))
for (titlePrefix in almostDuplicatedTitles) {
  duplicatedIds <- c(duplicatedIds, grep(str_replace_all(titlePrefix, "(\\W)", "\\\\\\1"), dataSample3$Title)[-1])
}
if (length(duplicatedIds) != 0) {
  dataSample3 <- dataSample3[-duplicatedIds,]
}
dataSample3 <- dataSample3[-which(is.na(dataSample3$Year)),]
dataSamples1and2$Authors <- str_to_title(dataSamples1and2$Authors)
dataSample3$Authors <- str_to_title(dataSample3$Authors)

### Construct data samples
dataSample1 <- dataSamples1and2[dataSamples1and2$Year<2016,]
dataSample2 <- dataSamples1and2[dataSamples1and2$Year<2016 &
                                (dataSamples1and2$Document.Type=="Article" |
                                 dataSamples1and2$Document.Type=="Article in Press" |
                                 dataSamples1and2$Document.Type=="Book" |
                                 dataSamples1and2$Document.Type=="Book Chapter" |
                                 dataSamples1and2$Document.Type=="Conference Paper"),]
dataSample1$Cited.by <- ifelse(is.na(dataSample1$Cited.by), 0, dataSample1$Cited.by)
dataSample1$nAuthors <- str_count(dataSample1$Authors, ",") + 1
dataSample2$Cited.by <- ifelse(is.na(dataSample2$Cited.by), 0, dataSample2$Cited.by)
dataSample2$nAuthors <- str_count(dataSample2$Authors, ",") + 1

dataSample3 <- dataSample3[dataSample3$Year<2016,]
dataSampleAll <- rev(dataAllDocsEnglish$NPublications)
dataSample3$Cited.by <- ifelse(is.na(dataSample3$Cited.by), 0, dataSample3$Cited.by)
dataSample3$nAuthors <- str_count(dataSample3$Authors, ",") + 1


### Evolution in the number of publications
nPubxYearSample1 <- table(dataSample1$Year)[years]

plot(as.vector(nPubxYearSample1), xaxt = "n", type="l", 
     ylab="Number of publications", xlab='Year')
ticks <- seq(2, length(years), by=5)
axis(1, at=ticks, labels=years[ticks])

plot(rev(dataPubMed$count), xaxt = "n", type="l", ylim = c(0,400),
     ylab="Number of publications", xlab='Year')
ticks <- seq(2, length(years), by=5)
axis(1, at=ticks, labels=years[ticks])
lines(rev(dataWoS$npublications), type = "l", lty=2)
legend('bottomright', c("PubMed", "Web of Science"), 
       lty=1:2, bty='n', cex=1)

growthFrom2004 <- (sum(nPubxYearSample1) - sum(nPubxYearSample1[1:36])) / sum(nPubxYearSample1[1:36])
print(paste("Growth 2004-2015:", round(growthFrom2004, digits = 2)))

pctgeGrowthxYearSample1 <- rep(0, times=length(years)-1)
for (i in 2:length(years)) {
  pctgeGrowthxYearSample1[i-1] <- (nPubxYearSample1[i] - nPubxYearSample1[i-1]) / nPubxYearSample1[i-1]
}
print(paste("Mean annual growth 2004-2015:", round(mean(pctgeGrowthxYearSample1[36:46]), digits = 2)))

plot(dataSampleAll, xaxt = "n", type="l", 
     ylab="Number of publications", xlab='Year')
ticks <- seq(2, length(years), by=5)
axis(1, at=ticks, labels=years[ticks])

growthAllFrom2004 <- (sum(dataSampleAll) - sum(dataSampleAll[1:36])) / sum(dataSampleAll[1:36])
print(paste("Growth 2004-2015:", round(growthAllFrom2004, digits = 2)))

pctgeGrowthxYearSampleAll <- rep(0, times=length(years)-1)
for (i in 2:length(years)) {
  pctgeGrowthxYearSampleAll[i-1] <- (dataSampleAll[i] - dataSampleAll[i-1]) / dataSampleAll[i-1]
}
print(paste("Mean annual growth 2004-2015:", round(mean(pctgeGrowthxYearSampleAll[36:46]), digits = 2)))

nPubxTypexYearSample1 <- data.frame(matrix(0, length(years), 2), row.names = years) 
colnames(nPubxTypexYearSample1) <- c("Articles", "Other")
for (year in years) {
  nPubxTypexYearSample1[year,]$Articles <- length(dataSample1$Title[dataSample1$Year==year & 
                                                                    (dataSample1$Document.Type=="Article" | 
                                                                     dataSample1$Document.Type=="Article in Press" |
                                                                     dataSample1$Document.Type=="Conference Paper" |
                                                                     dataSample1$Document.Type=="Book" | 
                                                                     dataSample1$Document.Type=="Book Chapter")])
  nPubxTypexYearSample1[year,]$Other <- (nPubxYearSample1[year] - nPubxTypexYearSample1[year,]$Articles) / dim(dataSample1)[1] * 100
  nPubxTypexYearSample1[year,]$Articles <- nPubxTypexYearSample1[year,]$Articles / dim(dataSample1)[1] * 100
}
plot(nPubxTypexYearSample1$Articles, xaxt = "n", type="l", ylim = c(0,4),
     ylab="% over publications on peer review", xlab='Year')
ticks <- seq(2, length(years), by=5)
axis(1, at=ticks, labels=years[ticks])
lines(nPubxTypexYearSample1$Other, type = "l", lty=2)
legend('topleft', c("Journal/Conference papers, books & chapters", "Editorial notes, reviews & letters "), 
       lty=1:2, bty='n', cex=1)


### Top-10 author countries
authorCountriesSample1 <- unlist(lapply(strsplit(as.vector(unlist(strsplit(as.character(dataSample1$Affiliations), ";"))), ","), 
                                        function(affiliation) {
                                          trimws(tail(affiliation,1))
                                        }))
countriesSample1 <- sort(table(authorCountriesSample1), decreasing = TRUE)
countriesSample1[1:10]
par(mar=c(5,8,2,2)) # increase y-axis margin.
barplot(rev(countriesSample1[1:10]), horiz=TRUE, 
        names.arg=rev(names(countriesSample1[1:10])), 
        xlab = "Number of authorships", xlim = c(0,3500), las=1)


### Most prolific authors
authorNamesSample1 <- trimws(as.vector(unlist(strsplit(dataSample1$Authors,","))))
authorProductionSample1 <- sort(table(authorNamesSample1), decreasing = TRUE)
# Checked by hand from the Top-20
# authorProductionSample1[1:20]
# ans <- dataSample1[grepl("<Surname> <NameCapitalLetter>", dataSample1$Authors),]
namesMostProlificSample1 <- c("Bornmann L", "Daniel H", "Rennie D", "Gehringer E", "Flanagin A", 
                              "Smith R", "Cho K", "Schunn C", "Braun J", "Marshall E")
namesMostProlificSp1Plot <- c("Bornmann, L.", "Daniel, H.", "Rennie, D.", "Gehringer, E.", "Flanagin, A.", 
                              "Smith, R.", "Cho, K.", "Schunn, C.", "Braun, J.", "Marshall, E.")
nPapersMostProlificSample1 <- c()
for (name in namesMostProlificSample1) {
  nPapersMostProlificSample1 <- c(nPapersMostProlificSample1, length(grep(name, dataSample1$Authors)))
}
par(mar=c(5,6.5,4,2)) # increase y-axis margin.
barplot(rev(nPapersMostProlificSample1), horiz=TRUE, names.arg=rev(namesMostProlificSp1Plot), 
        xlab = "Number of publications", xlim = c(0,50), las=1)

nPapersxYearMostProlificSample1 <- matrix(0, 10, length(years))
colnames(nPapersxYearMostProlificSample1) <- years
rownames(nPapersxYearMostProlificSample1) <- namesMostProlificSample1
for (name in namesMostProlificSample1) {
  pubxYear <- table(dataSample1[grep(name, dataSample1$Authors), "Year"])
  for (year in names(pubxYear)) {
    nPapersxYearMostProlificSample1[name, year] <- pubxYear[year]
  }
}
write.csv(nPapersxYearMostProlificSample1, "pubxYearMostProlificSample1.csv")

authorNamesSample2 <- trimws(as.vector(unlist(strsplit(dataSample2$Authors,","))))
authorProductionSample2 <- sort(table(authorNamesSample2), decreasing = TRUE)
# Checked by hand from the Top-20
# authorProductionSample2[1:20]
# ans <- dataSample2[grepl("<Surname> <NameCapitalLetter>", dataSample2$Authors),]
namesMostProlificSample2 <- c("Bornmann L", "Daniel H", "Gehringer E", "Rennie D", "Cho K", 
                              "Schunn C", "Cohen L", "Tseng I", "Carlson P", "Grol R")
namesMostProlificSp2Plot <- c("Bornmann, L.", "Daniel, H.", "Gehringer, E.", "Rennie, D.", "Cho, K.",
                              "Schunn, C.", "Cohen, L.", "Tseng, I.", "Carlson, P.", "Grol, R.")
nPapersMostProlificSample2 <- c()
for (name in namesMostProlificSample2) {
  nPapersMostProlificSample2 <- c(nPapersMostProlificSample2, length(grep(name, dataSample2$Authors)))
}
par(mar=c(5,6.5,4,2)) # increase y-axis margin.
barplot(rev(nPapersMostProlificSample2), horiz=TRUE, names.arg=rev(namesMostProlificSp2Plot), 
        xlab = "Number of publications", xlim = c(0,30), las=1)

authorNamesSample3 <- trimws(as.vector(unlist(strsplit(dataSample3$Authors,","))))
authorProductionSample3 <- sort(table(authorNamesSample3), decreasing = TRUE)
# Checked by hand from the Top-20
# authorProductionSample3[1:20]
# ans <- dataSample3[grepl("<Surname> <NameCapitalLetter>", dataSample3$Authors),]
namesMostProlificSample3 <- c("Bornmann L", "Daniel H", "Gehringer E", "Cho K", "Schunn C", 
                              "Carlson P", "Mutz R", "Cohen L", "Ashley K", "Berry F")
namesMostProlificSp3Plot <- c("Bornmann, L.", "Daniel, H.", "Gehringer, E.", "Cho, K.", "Schunn, C.", 
                              "Carlson, P.", "Mutz, R.", "Cohen, L.", "Ashley, K.", "Berry, F.")
nPapersMostProlificSample3 <- c()
for (name in namesMostProlificSample3) {
  nPapersMostProlificSample3 <- c(nPapersMostProlificSample3, length(grep(name, dataSample3$Authors)))
}
par(mar=c(5,6.5,4,2)) # increase y-axis margin.
barplot(rev(nPapersMostProlificSample3), horiz=TRUE, names.arg=rev(namesMostProlificSp3Plot), 
        xlab = "Number of publications", xlim = c(0,30), las=1)


### Publishing sources
nPubxSourceSample1 <- sort(table(dataSample1$Source.title), decreasing = TRUE)
sourceNamesSample1 <- dimnames(nPubxSourceSample1[1:11])[[1]]
top11sourcesSample1 <- nPubxSourceSample1[sourceNamesSample1]

nPubxSourceSample2 <- sort(table(dataSample2$Source.title), decreasing = TRUE)
sourceNamesSample2 <- dimnames(nPubxSourceSample2[1:11])[[1]]
top11sourcesSample2 <- nPubxSourceSample2[sourceNamesSample2]

nCitationsxSourceSample1 <- sort(tapply(dataSample1$Cited.by, dataSample1$Source.title, FUN=sum), decreasing = TRUE)
sourceNamesSample1 <- dimnames(nCitationsxSourceSample1[1:11])[[1]]
top11citedSourcesSample1 <- nCitationsxSourceSample1[sourceNamesSample1]

nCitationsxSourceSample2 <- sort(tapply(dataSample2$Cited.by, dataSample2$Source.title, FUN=sum), decreasing = TRUE)
sourceNamesSample2 <- dimnames(nCitationsxSourceSample2[1:11])[[1]]
top11citedSourcesSample2 <- nCitationsxSourceSample2[sourceNamesSample2]


## Citation evolution
dataFileName <- "CitationEvolution.csv"
citationEvolution <- data.matrix(read.csv(file=dataFileName, row.names = 1))
colnames(citationEvolution) <- as.character(2004:2015)

plot(citationEvolution[1,], xaxt = "n", type="l", ylim = c(0,0.12),
     ylab="Ratio citations on peer review : journal citations", xlab='Year')
axis(1, at=1:12, labels=2004:2015)
type <- 2
for (i in c(2,3,4,7,8)) {
  lines(citationEvolution[i,], type = "l", lty=type)
  type <- type + 1
}
legend('topleft', c("JAMA", "Journal of Clinical Epidemiology", "BMJ", "Scientometrics",
                    "Medical Education", "Behavioral and Brain Sciences"), 
       lty=1:6, bty='n', cex=1)


### Most cited articles
mostCitedSample1 <- dataSample1[sort(ifelse(is.na(dataSample1$Cited.by), 0, dataSample1$Cited.by), decreasing = TRUE, index.return = TRUE)$ix[1:10],]

mostCitedWeightedSample1 <- dataSample1[sort(ifelse(is.na(dataSample1$Cited.by), 0, 
                                             dataSample1$Cited.by*(1-(0.5/36)*pmax(0,2005-dataSample1$Year))), decreasing = TRUE, index.return = TRUE)$ix[1:10],]
write.csv(mostCitedWeightedSample1[,c(1:4,11)], "mostCitedWeightedSample1.csv")


### Keywords
authorKeywordsSample1 <- trimws(as.vector(unlist(strsplit(str_to_lower(as.character(dataSample1$Author.Keywords)),";"))))
mostUsedKeywordsSample1 <- sort(table(authorKeywordsSample1), decreasing = TRUE)
mostUsedKeywordsSample1[1:20]


### Most cited authors
dataSample1WithCitations <- dataSample1[dataSample1$Cited.by != 0 & 
                                        dataSample1$Authors != "[No Author Name Available]",]
authorNamesSample1WithCitations <- unique(trimws(as.vector(unlist(strsplit(dataSample1WithCitations$Authors,",")))))
nCitationsxAuthorSample1WithCitations <- matrix(0, length(authorNamesSample1WithCitations),1)
rownames(nCitationsxAuthorSample1WithCitations) <- authorNamesSample1WithCitations
for (name in authorNamesSample1WithCitations) {
  surnameName <- unlist(strsplit(name, "[.]"))[1]
  nCitationsxAuthorSample1WithCitations[name,1] <- sum(dataSample1WithCitations[grep(surnameName, dataSample1WithCitations$Authors), "Cited.by"])
}
mostCitedAuthorsSample1WithCitations <- sort(nCitationsxAuthorSample1WithCitations, decreasing = TRUE, index.return = TRUE)
nCitationsxAuthorSample1WithCitations[mostCitedAuthorsSample1WithCitations$ix[1:20],]

dataSample2WithCitations <- dataSample2[dataSample2$Cited.by != 0 & 
                                        dataSample2$Authors != "[No Author Name Available]",]
authorNamesSample2WithCitations <- unique(trimws(as.vector(unlist(strsplit(dataSample2WithCitations$Authors,",")))))
nCitationsxAuthorSample2WithCitations <- matrix(0, length(authorNamesSample2WithCitations),1)
rownames(nCitationsxAuthorSample2WithCitations) <- authorNamesSample2WithCitations
for (name in authorNamesSample2WithCitations) {
  surnameName <- unlist(strsplit(name, "[.]"))[1]
  nCitationsxAuthorSample2WithCitations[name,1] <- sum(dataSample2WithCitations[grep(surnameName, dataSample2WithCitations$Authors), "Cited.by"])
}
mostCitedAuthorsSample2WithCitations <- sort(nCitationsxAuthorSample2WithCitations, decreasing = TRUE, index.return = TRUE)
nCitationsxAuthorSample2WithCitations[mostCitedAuthorsSample2WithCitations$ix[1:20],]

dataSample3WithCitations <- dataSample3[dataSample3$Cited.by != 0 & 
                                        dataSample3$Authors != "[No Author Name Available]",]
authorNamesSample3WithCitations <- unique(trimws(as.vector(unlist(strsplit(dataSample3WithCitations$Authors,",")))))
nCitationsxAuthorSample3WithCitations <- matrix(0, length(authorNamesSample3WithCitations),1)
rownames(nCitationsxAuthorSample3WithCitations) <- authorNamesSample3WithCitations
for (name in authorNamesSample3WithCitations) {
  surnameName <- unlist(strsplit(name, "[.]"))[1]
  nCitationsxAuthorSample3WithCitations[name,1] <- sum(dataSample3WithCitations[grep(surnameName, dataSample3WithCitations$Authors), "Cited.by"])
}
mostCitedAuthorsSample3WithCitations <- sort(nCitationsxAuthorSample3WithCitations, decreasing = TRUE, index.return = TRUE)
nCitationsxAuthorSample3WithCitations[mostCitedAuthorsSample3WithCitations$ix[1:20],]


### Distribution of co-authors
nAuthorsDistributionSample1 <- table(dataSample1$nAuthors)
nAuthorsDistributionSample2 <- table(dataSample2$nAuthors)
nAuthorsDistributionSample3 <- table(dataSample3$nAuthors)

plot(as.numeric(names(nAuthorsDistributionSample1)), nAuthorsDistributionSample1, 
     log = "x", yaxt = "n", type="l", 
     ylab="Number of articles", xlab='Number of co-authors (log)')
axis(2, at=axTicks(2), labels=axTicks(2))
lines(as.numeric(names(nAuthorsDistributionSample2)), nAuthorsDistributionSample2, type = "l", lty=2)
lines(as.numeric(names(nAuthorsDistributionSample3)), nAuthorsDistributionSample3, type = "l", lty=3)
legend('topright', c("Sub-sample 1", "Sub-sample 2", "Sub-sample 3"), lty=1:6, bty='n', cex=1)


### Number of co-authors
dataSample1NoMassiveAuthors <- dataSample1[dataSample1$nAuthors < 11,]  # < 100
mean(dataSample1NoMassiveAuthors$nAuthors)
sd(dataSample1NoMassiveAuthors$nAuthors)
mean(dataSample1NoMassiveAuthors[c(grep("Nature",dataSample1NoMassiveAuthors$Source.title),
                                   grep("PLoS",dataSample1NoMassiveAuthors$Source.title),
                                   grep("Proceedings of the National Academy of Sciences",dataSample1NoMassiveAuthors$Source.title),
                                   which(dataSample1NoMassiveAuthors$Source.title=="Science")
                                  ),"nAuthors"])
sd(dataSample1NoMassiveAuthors[c(grep("Nature",dataSample1NoMassiveAuthors$Source.title),
                                   grep("PLoS",dataSample1NoMassiveAuthors$Source.title),
                                   grep("Proceedings of the National Academy of Sciences",dataSample1NoMassiveAuthors$Source.title),
                                   which(dataSample1NoMassiveAuthors$Source.title=="Science")
                                  ),"nAuthors"])

authorNamesSample1 <- unique(trimws(as.vector(unlist(strsplit(dataSample1NoMassiveAuthors$Authors,",")))))
authorNamesSample1 <- authorNamesSample1[-grep("No Author Name Available", authorNamesSample1)]
nPapersxAuthorSample1 <- matrix(0, length(authorNamesSample1),1)
rownames(nPapersxAuthorSample1) <- authorNamesSample1
nCoauthorsxAuthorSample1 <- matrix(0, length(authorNamesSample1),1)
rownames(nCoauthorsxAuthorSample1) <- authorNamesSample1
nDiffCoauthorsxAuthorSample1 <- matrix(0, length(authorNamesSample1),1)
rownames(nDiffCoauthorsxAuthorSample1) <- authorNamesSample1
for (name in authorNamesSample1) {
  surnameName <- unlist(strsplit(name, "[.]"))[1]
  authorsxPaper <- dataSample1NoMassiveAuthors[grep(surnameName, dataSample1NoMassiveAuthors$Authors), "Authors"]
  nPapersxAuthorSample1[name, 1] <- length(authorsxPaper)
  coauthorsxAuthor <- trimws(as.vector(unlist(strsplit(authorsxPaper, ","))))
  nCoauthorsxAuthorSample1[name,1] <- length(coauthorsxAuthor) - nPapersxAuthorSample1[name, 1]
  nDiffCoauthorsxAuthorSample1[name,1] <- length(unique(coauthorsxAuthor)) - 1
}
mostSocialAuthorsSample1 <- sort(nCoauthorsxAuthorSample1, decreasing = TRUE, index.return = TRUE)
nCoauthorsxAuthorSample1[mostSocialAuthorsSample1$ix[1:20],]
nDiffCoauthorsxAuthorSample1[mostSocialAuthorsSample1$ix[1:20],]
nCoauthorsxAuthorSample1[mostSocialAuthorsSample1$ix[1:20],] / nPapersxAuthorSample1[mostSocialAuthorsSample1$ix[1:20],]

dataSample2NoMassiveAuthors <- dataSample2[dataSample2$nAuthors < 11,]
mean(dataSample2NoMassiveAuthors$nAuthors)
sd(dataSample2NoMassiveAuthors$nAuthors)

authorNamesSample2 <- unique(trimws(as.vector(unlist(strsplit(dataSample2NoMassiveAuthors$Authors,",")))))
authorNamesSample2 <- authorNamesSample2[-grep("No Author Name Available", authorNamesSample2)]
nPapersxAuthorSample2 <- matrix(0, length(authorNamesSample2),1)
rownames(nPapersxAuthorSample2) <- authorNamesSample2
nCoauthorsxAuthorSample2 <- matrix(0, length(authorNamesSample2),1)
rownames(nCoauthorsxAuthorSample2) <- authorNamesSample2
nDiffCoauthorsxAuthorSample2 <- matrix(0, length(authorNamesSample2),1)
rownames(nDiffCoauthorsxAuthorSample2) <- authorNamesSample2
for (name in authorNamesSample2) {
  surnameName <- unlist(strsplit(name, "[.]"))[1]
  authorsxPaper <- dataSample2NoMassiveAuthors[grep(surnameName, dataSample2NoMassiveAuthors$Authors), "Authors"]
  nPapersxAuthorSample2[name, 1] <- length(authorsxPaper)
  coauthorsxAuthor <- trimws(as.vector(unlist(strsplit(authorsxPaper, ","))))
  nCoauthorsxAuthorSample2[name,1] <- length(coauthorsxAuthor) - nPapersxAuthorSample2[name, 1]
  nDiffCoauthorsxAuthorSample2[name,1] <- length(unique(coauthorsxAuthor)) - 1
}
mostSocialAuthorsSample2 <- sort(nCoauthorsxAuthorSample2, decreasing = TRUE, index.return = TRUE)
nCoauthorsxAuthorSample2[mostSocialAuthorsSample2$ix[1:20],]
nDiffCoauthorsxAuthorSample2[mostSocialAuthorsSample2$ix[1:20],]
nCoauthorsxAuthorSample2[mostSocialAuthorsSample2$ix[1:20],] / nPapersxAuthorSample2[mostSocialAuthorsSample2$ix[1:20],]

dataSample3NoMassiveAuthors <- dataSample3[dataSample3$nAuthors < 11,]
mean(dataSample3NoMassiveAuthors$nAuthors)
sd(dataSample3NoMassiveAuthors$nAuthors)

authorNamesSample3 <- unique(trimws(as.vector(unlist(strsplit(dataSample3NoMassiveAuthors$Authors,",")))))
authorNamesSample3 <- authorNamesSample3[-grep("No Author Name Available", authorNamesSample3)]
nPapersxAuthorSample3 <- matrix(0, length(authorNamesSample3),1)
rownames(nPapersxAuthorSample3) <- authorNamesSample3
nCoauthorsxAuthorSample3 <- matrix(0, length(authorNamesSample3),1)
rownames(nCoauthorsxAuthorSample3) <- authorNamesSample3
nDiffCoauthorsxAuthorSample3 <- matrix(0, length(authorNamesSample3),1)
rownames(nDiffCoauthorsxAuthorSample3) <- authorNamesSample3
for (name in authorNamesSample3) {
  surnameName <- unlist(strsplit(name, "[.]"))[1]
  authorsxPaper <- dataSample3NoMassiveAuthors[grep(surnameName, dataSample3NoMassiveAuthors$Authors), "Authors"]
  nPapersxAuthorSample3[name, 1] <- length(authorsxPaper)
  coauthorsxAuthor <- trimws(as.vector(unlist(strsplit(authorsxPaper, ","))))
  nCoauthorsxAuthorSample3[name,1] <- length(coauthorsxAuthor) - nPapersxAuthorSample3[name, 1]
  nDiffCoauthorsxAuthorSample3[name,1] <- length(unique(coauthorsxAuthor)) - 1
}
mostSocialAuthorsSample3 <- sort(nCoauthorsxAuthorSample3, decreasing = TRUE, index.return = TRUE)
nCoauthorsxAuthorSample3[mostSocialAuthorsSample3$ix[1:20],]
nDiffCoauthorsxAuthorSample3[mostSocialAuthorsSample3$ix[1:20],]
nCoauthorsxAuthorSample3[mostSocialAuthorsSample3$ix[1:20],] / nPapersxAuthorSample3[mostSocialAuthorsSample3$ix[1:20],]


#####################################
# Co-authorship network analysis
#####################################


### Load libraries
library(igraph)


### Network creation

dataSample1NoMassiveAuthors <- dataSample1[dataSample1$nAuthors < 100,]  # <11 < 100
edgesSample1 <- data.frame(author1=NA, author2=NA)
nEdges <- 0
for (i in 1:length(dataSample1NoMassiveAuthors$Authors)){
  authorNames <- trimws(unlist(strsplit(as.character(dataSample1NoMassiveAuthors$Authors[i]), ",")))
  authorNames <- ifelse(authorNames == "Litman D.", "Litman D.J.", authorNames)
  authorNames <- ifelse(authorNames == "Schunn C.", "Schunn C.D.", authorNames)
  authorNames <- ifelse(authorNames == "Abujudeh H.", "Abujudeh H.H.", authorNames)
  authorNames <- ifelse(authorNames == "Grol R.P.T.M.", "Grol R.", authorNames)
  authorNames <- ifelse(authorNames == "Bond N.", "Bond N.W.", authorNames)
  authorNames <- ifelse(authorNames == "Boknmann L.", "Bornmann L.", authorNames)
  authorNames <- ifelse(authorNames == "Danie H.-D.", "Daniel H.-D.", authorNames)
  authorNames <- authorNames[authorNames != "Jr."]
  authorNames <- authorNames[authorNames != "Jr"]
  if (length(authorNames) != 1) {
    cmb <- t(combn(authorNames, 2))
    for (j in 1:nrow(cmb)){
      nEdges <- nEdges + 1
      edgesSample1[nEdges,] <- c(cmb[j,1],cmb[j,2])
    }
  }
}
authorNamesSample1 <- unique(unlist(edgesSample1))
graphSample1 <- graph_from_data_frame(edgesSample1, directed=F, vertices=authorNamesSample1)
E(graphSample1)$weight <- 1
graphSample1 <- simplify(graphSample1, remove.multiple = T, remove.loops = T, 
                         edge.attr.comb=c(weight="sum", "ignore") )

dataSample2NoMassiveAuthors <- dataSample2[dataSample2$nAuthors < 100,]  # < 11 < 100
edgesSample2 <- data.frame(author1=NA, author2=NA)
nEdges <- 0
for (i in 1:length(dataSample2NoMassiveAuthors$Authors)){
  authorNames <- trimws(unlist(strsplit(as.character(dataSample2NoMassiveAuthors$Authors[i]), ",")))
  authorNames <- ifelse(authorNames == "Litman D.", "Litman D.J.", authorNames)
  authorNames <- ifelse(authorNames == "Schunn C.", "Schunn C.D.", authorNames)
  authorNames <- ifelse(authorNames == "Abujudeh H.", "Abujudeh H.H.", authorNames)
  authorNames <- ifelse(authorNames == "Grol R.P.T.M.", "Grol R.", authorNames)
  authorNames <- ifelse(authorNames == "Bond N.", "Bond N.W.", authorNames)
  authorNames <- ifelse(authorNames == "Boknmann L.", "Bornmann L.", authorNames)
  authorNames <- ifelse(authorNames == "Danie H.-D.", "Daniel H.-D.", authorNames)
  authorNames <- authorNames[authorNames != "Jr."]
  authorNames <- authorNames[authorNames != "Jr"]
  if (length(authorNames) != 1) {
    cmb <- t(combn(authorNames, 2))
    for (j in 1:nrow(cmb)){
      nEdges <- nEdges + 1
      edgesSample2[nEdges,] <- c(cmb[j,1],cmb[j,2])
    }
  }
}
authorNamesSample2 <- unique(unlist(edgesSample2))
graphSample2 <- graph_from_data_frame(edgesSample2, directed=F, vertices=authorNamesSample2)
E(graphSample2)$weight <- 1
graphSample2 <- simplify(graphSample2, remove.multiple = T, remove.loops = T, 
                         edge.attr.comb=c(weight="sum", "ignore") )

dataSample3NoMassiveAuthors <- dataSample3[dataSample3$nAuthors < 100,]  # < 11 < 100
edgesSample3 <- data.frame(author1=NA, author2=NA)
nEdges <- 0
for (i in 1:length(dataSample3NoMassiveAuthors$Authors)){
  authorNames <- trimws(unlist(strsplit(as.character(dataSample3NoMassiveAuthors$Authors[i]), ",")))
  authorNames <- ifelse(authorNames == "Litman D.", "Litman D.J.", authorNames)
  authorNames <- ifelse(authorNames == "Schunn C.", "Schunn C.D.", authorNames)
  authorNames <- ifelse(authorNames == "Abujudeh H.", "Abujudeh H.H.", authorNames)
  authorNames <- ifelse(authorNames == "Grol R.P.T.M.", "Grol R.", authorNames)
  authorNames <- ifelse(authorNames == "Bond N.", "Bond N.W.", authorNames)
  authorNames <- ifelse(authorNames == "Boknmann L.", "Bornmann L.", authorNames)
  authorNames <- ifelse(authorNames == "Danie H.-D.", "Daniel H.-D.", authorNames)
  authorNames <- authorNames[authorNames != "Jr."]
  authorNames <- authorNames[authorNames != "Jr"]
  if (length(authorNames) != 1) {
    cmb <- t(combn(authorNames, 2))
    for (j in 1:nrow(cmb)){
      nEdges <- nEdges + 1
      edgesSample3[nEdges,c("author1", "author2")] <- c(cmb[j,1],cmb[j,2])
    }
  }
}
authorNamesSample3 <- unique(unlist(edgesSample3))
graphSample3 <- graph_from_data_frame(edgesSample3, directed=F, vertices=authorNamesSample3)
E(graphSample3)$weight <- 1
graphSample3 <- simplify(graphSample3, remove.multiple = T, remove.loops = T, 
                         edge.attr.comb=c(weight="sum", "ignore") )


### Network descriptive analysis

vcount(graphSample1)
ecount(graphSample1)
graph.density(graphSample1)
diameter(graphSample1)
btwnessSample1 <- betweenness(graphSample1, directed = F, weights = NA)
mostCentralAuthorsSample1 <- sort(btwnessSample1, decreasing = TRUE)
mostCentralAuthorsSample1[1:10]

vcount(graphSample2)
ecount(graphSample2)
graph.density(graphSample2)
diameter(graphSample2)
btwnessSample2 <- betweenness(graphSample2, directed = F, weights = NA)
mostCentralAuthorsSample2 <- sort(btwnessSample2, decreasing = TRUE)
mostCentralAuthorsSample2[1:10]

vcount(graphSample3)
ecount(graphSample3)
graph.density(graphSample3)
diameter(graphSample3)
btwnessSample3 <- betweenness(graphSample3, directed = F, weights = NA)
mostCentralAuthorsSample3 <- sort(btwnessSample3, decreasing = TRUE)
mostCentralAuthorsSample3[1:10]


### Analysis of clusters

clustersGraphSample1 <- components(graphSample1)
clustersGraphSample1$no
mean(clustersGraphSample1$csize)
sd(clustersGraphSample1$csize)

clustersGraphSample2 <- components(graphSample2)
clustersGraphSample2$no
mean(clustersGraphSample2$csize)
sd(clustersGraphSample2$csize)

clustersGraphSample3 <- components(graphSample3)
clustersGraphSample3$no
mean(clustersGraphSample3$csize)
sd(clustersGraphSample3$csize)

clusterDistributionSample1 <- table(clustersGraphSample1$csize)
clusterDistributionSample2 <- table(clustersGraphSample2$csize)
clusterDistributionSample3 <- table(clustersGraphSample3$csize)

sum(clusterDistributionSample1[1:4])/sum(clusterDistributionSample1)
sum(clusterDistributionSample2[1:4])/sum(clusterDistributionSample2)
sum(clusterDistributionSample3[1:4])/sum(clusterDistributionSample3)

plot(as.numeric(names(clusterDistributionSample1)), clusterDistributionSample1, 
     xlim = c(2,170),
     log = "x", yaxt = "n", type="l", xaxt = "n",
     ylab="Number of clusters", xlab='Number of co-authors (log)')
axis(1, at=c(axTicks(1)[-1], 167))
axis(2, at=axTicks(2), labels=axTicks(2))
lines(as.numeric(names(clusterDistributionSample2)), clusterDistributionSample2, type = "l", lty=2)
lines(as.numeric(names(clusterDistributionSample3)), clusterDistributionSample3, type = "l", lty=3)
legend('topright', c("Sample 1", "Sample 2", "Sample 3"), lty=1:6, bty='n', cex=1)


### Giant component visualization

giantGraph <- induced_subgraph(graphSample1, 
                               which(clustersGraphSample1$membership == which.max(clustersGraphSample1$csize)))
giantGraph <- induced_subgraph(graphSample2, 
                               which(clustersGraphSample2$membership == which.max(clustersGraphSample2$csize)))
giantGraph <- induced_subgraph(graphSample3, 
                               which(clustersGraphSample3$membership == which.max(clustersGraphSample3$csize)))

E(giantGraph)$width <- 1 + E(giantGraph)$weight/1.5

btwnessGiant <- betweenness(giantGraph, directed = F, weights = NA)

V(giantGraph)$size <- btwnessGiant^(1/4.5)   # Sub-sample 1
giantLayout <- layout_with_dh(giantGraph)  # Sub-sample 1

V(giantGraph)$size <- btwnessGiant^(1/2.5) # Sub-sample 2
giantLayout <- layout_with_fr(giantGraph)  # Sub-sample 2

V(giantGraph)$size <- 3 + btwnessGiant^(1/2) # Sub-sample 3
giantLayout <- layout_with_fr(giantGraph)    # Sub-sample 3

tkid <- tkplot(giantGraph)                  # Setup layout manually
giantLayout <- tkplot.getcoords(tkid)

plot(giantGraph, 
     vertex.label.cex = ifelse(V(giantGraph)$size == 0, 10^-5, V(giantGraph)$size/7),
     vertex.label.dist = V(giantGraph)$size/20,
     layout = giantLayout)

# graphClustersGiant <- cluster_edge_betweenness(giantGraph)
# plot(graphClustersGiant, giantGraph,
#      vertex.label.cex = ifelse(V(giantGraph)$size == 0, 10^-5, V(giantGraph)$size/10),
#      layout = giantLayout)


### Top-10 network visualization

giantGraph <- induced_subgraph(graphSample1, 
                               which(clustersGraphSample1$membership %in% which(clustersGraphSample1$csize>=33 & clustersGraphSample1$csize<167)))
giantGraph <- induced_subgraph(graphSample2, 
                               which(clustersGraphSample2$membership %in% which(clustersGraphSample2$csize>=20 & clustersGraphSample2$csize<48)))
giantGraph <- induced_subgraph(graphSample3, 
                               which(clustersGraphSample3$membership %in% which(clustersGraphSample3$csize>=20 & clustersGraphSample3$csize<44)))

E(giantGraph)$width <- 1 + E(giantGraph)$weight/1.5

btwnessGiant <- betweenness(giantGraph, directed = F, weights = NA)

V(giantGraph)$size <- btwnessGiant^(1/4)  # Sub-sample 1
giantLayout <- layout_with_fr(giantGraph) # Sub-sample 1

V(giantGraph)$size <- 3 + btwnessGiant^(1/3) # Sub-sample 2
giantLayout <- layout_with_fr(giantGraph)  # Sub-sample 2

V(giantGraph)$size <- 2 + btwnessGiant^(1/2)  # Sub-sample 3
giantLayout <- layout_with_fr(giantGraph)     # Sub-sample 3

tkid <- tkplot(giantGraph)                  # Setup layout manually
giantLayout <- tkplot.getcoords(tkid)

plot(giantGraph, 
     vertex.label.cex = ifelse(V(giantGraph)$size < 3.5, 10^-5, V(giantGraph)$size/8),
     vertex.label.dist = V(giantGraph)$size/22,
     layout = giantLayout)


#####################################
# Co-citation network analysis
#####################################


### Load libraries
library(igraph)


### Network creation

edgesSample1 <- c()
for (i in 1:length(dataSample1$References)){
  references <- unique(trimws(unlist(strsplit(as.character(dataSample1$References[i]), ";"))))
  references <- references[str_length(references) > 0]
  if (length(references) > 1) {
    cmb <- t(combn(references, 2))
    edgesSample1 <- rbind(edgesSample1, cmb)
  }
}
edgesSample1 <- as.data.frame(edgesSample1)
paperNamesSample1 <- unique(unlist(edgesSample1))
graphSample1 <- graph_from_data_frame(edgesSample1, directed=F, vertices=paperNamesSample1)
E(graphSample1)$weight <- 1
graphSample1 <- simplify(graphSample1, remove.multiple = T, remove.loops = T, 
                         edge.attr.comb=c(weight="sum", "ignore") )

edgesSample2 <- c()
for (i in 1:length(dataSample2$References)){
  references <- unique(trimws(unlist(strsplit(as.character(dataSample2$References[i]), ";"))))
  references <- references[str_length(references) > 0]
  # if ("Abelson, P.H., Problems of science faculties (editorial) (1979) Science, 204, p. 133. , [CM] 432635" %in% references)
  # {
  #   print(paste(i, length(references), dataSample2$Title[i]))
  # }
  if (length(references) > 1) {
    cmb <- t(combn(references, 2))
    edgesSample2 <- rbind(edgesSample2, cmb)
  }
}
edgesSample2 <- as.data.frame(edgesSample2)
paperNamesSample2 <- unique(unlist(edgesSample2))
graphSample2 <- graph_from_data_frame(edgesSample2, directed=F, vertices=paperNamesSample2)
E(graphSample2)$weight <- 1
graphSample2 <- simplify(graphSample2, remove.multiple = T, remove.loops = T, 
                         edge.attr.comb=c(weight="sum", "ignore") )

edgesSample3 <- c()
for (i in 1:length(dataSample3$References)){
  references <- unique(trimws(unlist(strsplit(as.character(dataSample3$References[i]), ";"))))
  references <- references[str_length(references) > 0]
  if (length(references) > 1) {
    cmb <- t(combn(references, 2))
    edgesSample3 <- rbind(edgesSample3, cmb)
  }
}
edgesSample3 <- as.data.frame(edgesSample3)
paperNamesSample3 <- unique(unlist(edgesSample3))
graphSample3 <- graph_from_data_frame(edgesSample3, directed=F, vertices=paperNamesSample3)
E(graphSample3)$weight <- 1
graphSample3 <- simplify(graphSample3, remove.multiple = T, remove.loops = T, 
                         edge.attr.comb=c(weight="sum", "ignore") )


# Citation descriptive statistics

length(dataSample1$References)
length(paperNamesSample1)
length(dataSample2$References)
length(paperNamesSample2)
length(dataSample3$References)
length(paperNamesSample3)

degreeDistributionSample1 <- table(degree(graphSample1))
degreeDistributionSample2 <- table(degree(graphSample2))
degreeDistributionSample3 <- table(degree(graphSample3))
plot(as.numeric(names(degreeDistributionSample1)), degreeDistributionSample1, 
     xlim = c(1,700),
     log = "x", 
     yaxt = "n", type="l", xaxt = "n",
     ylab="Number of papers", xlab='Frecuency of occurence of references (log)')
axis(1, at=axTicks(1))
axis(2, at=axTicks(2), labels=axTicks(2))
lines(as.numeric(names(degreeDistributionSample2)), degreeDistributionSample2, type = "l", lty=2)
lines(as.numeric(names(degreeDistributionSample3)), degreeDistributionSample3, type = "l", lty=3)
legend('topright', c("Sub-sample 1", "Sub-sample 2", "Sub-sample 3"), lty=1:6, bty='n', cex=1)


# Clean network (keep those co-cited by 2 or more papers)

table(E(graphSample1)$weight)
table(E(graphSample2)$weight)
table(E(graphSample3)$weight)

graphSample1 <- delete_edges(graphSample1, which(E(graphSample1)$weight < 2))
graphSample2 <- delete_edges(graphSample2, which(E(graphSample2)$weight < 2))
graphSample3 <- delete_edges(graphSample3, which(E(graphSample3)$weight < 2))

graphSample1 <- delete_vertices(graphSample1, which(degree(graphSample1) < 1))
graphSample2 <- delete_vertices(graphSample2, which(degree(graphSample2) < 1))
graphSample3 <- delete_vertices(graphSample3, which(degree(graphSample3) < 1))


### Network descriptive analysis

vcount(graphSample1)
ecount(graphSample1)
graph.density(graphSample1)
diameter(graphSample1)
btwnessSample1 <- betweenness(graphSample1, directed = F, weights = NA)
mostCentralAuthorsSample1 <- sort(btwnessSample1, decreasing = TRUE)
mostCentralAuthorsSample1[1:10]

vcount(graphSample2)
ecount(graphSample2)
graph.density(graphSample2)
diameter(graphSample2)
btwnessSample2 <- betweenness(graphSample2, directed = F, weights = NA)
mostCentralAuthorsSample2 <- sort(btwnessSample2, decreasing = TRUE)
mostCentralAuthorsSample2[1:10]

vcount(graphSample3)
ecount(graphSample3)
graph.density(graphSample3)
diameter(graphSample3)
btwnessSample3 <- betweenness(graphSample3, directed = F, weights = NA)
mostCentralPapersSample3 <- sort(btwnessSample3, decreasing = TRUE)
mostCentralPapersSample3[1:10]


### Analysis of clusters

clustersGraphSample1 <- components(graphSample1)
clustersGraphSample1$no
mean(clustersGraphSample1$csize)
sd(clustersGraphSample1$csize)

clustersGraphSample2 <- components(graphSample2)
clustersGraphSample2$no
mean(clustersGraphSample2$csize)
sd(clustersGraphSample2$csize)

clustersGraphSample3 <- components(graphSample3)
clustersGraphSample3$no
mean(clustersGraphSample3$csize)
sd(clustersGraphSample3$csize)

clusterDistributionSample1 <- table(clustersGraphSample1$csize)
clusterDistributionSample2 <- table(clustersGraphSample2$csize)
clusterDistributionSample3 <- table(clustersGraphSample3$csize)

plot(as.numeric(names(clusterDistributionSample1)), clusterDistributionSample1, 
     xlim = c(2,620),
     log = "x", yaxt = "n", type="l", xaxt = "n",
     ylab="Number of clusters", xlab='Number of co-cited papers (log)')
axis(1, at=axTicks(1))
axis(2, at=axTicks(2), labels=axTicks(2))
lines(as.numeric(names(clusterDistributionSample2)), clusterDistributionSample2, type = "l", lty=2)
lines(as.numeric(names(clusterDistributionSample3)), clusterDistributionSample3, type = "l", lty=3)
legend('topright', c("Sub-sample 1", "Sub-sample 2", "Sub-sample 3"), lty=1:6, bty='n', cex=1)


### Co-citation network visualitzation

vcount(graphSample1)
ecount(graphSample1)

E(graphSample1)$width <- 1 + E(graphSample1)$weight/1.5
V(graphSample1)$size <- btwnessSample1^(1/4)   # Sub-sample 1
networkLayout <- layout_with_kk(graphSample1)
networkLayout <- layout_randomly(graphSample1)  # Sub-sample 1

plot(graphSample1, 
     vertex.label.cex = 10^-5,
     layout = networkLayout)

graphClusters <- cluster_edge_betweenness(graphSample1)
plot(graphClusters, graphSample1,
     vertex.label.cex = 10^-5,
     layout = networkLayout)


### Giant component visualization

giantGraph <- induced_subgraph(graphSample1, 
                               which(clustersGraphSample1$membership == 192))


giantGraph <- induced_subgraph(graphSample1, 
                               which(clustersGraphSample1$membership == which.max(clustersGraphSample1$csize)))
giantGraph <- induced_subgraph(graphSample2, 
                               which(clustersGraphSample2$membership == which.max(clustersGraphSample2$csize)))
giantGraph <- induced_subgraph(graphSample3, 
                               which(clustersGraphSample3$membership == which.max(clustersGraphSample3$csize)))

vcount(giantGraph)
ecount(giantGraph)
graph.density(giantGraph)
diameter(giantGraph)

E(giantGraph)$width <- 1 + E(giantGraph)$weight/1.5

btwnessGiant <- betweenness(giantGraph, directed = F, weights = NA)
mostCentralPapers <- sort(btwnessGiant, decreasing = TRUE)
kk <- mostCentralPapers[1:10]

V(giantGraph)$size <- btwnessGiant^(1/4)   # Sub-sample 1
giantLayout <- layout_with_dh(giantGraph)  # Sub-sample 1
giantLayout <- layout_with_kk(giantGraph)  # Sub-sample 1

plot(giantGraph, 
     vertex.label.cex = ifelse(V(giantGraph)$size<13, 10^-5, V(giantGraph)$size/25),
     layout = giantLayout)

graphClustersGiant <- cluster_edge_betweenness(giantGraph)
plot(graphClustersGiant, giantGraph,
     vertex.label.cex = ifelse(V(giantGraph)$size<13, 10^-5, V(giantGraph)$size/25),
     layout = giantLayout)
